# Supplementary material for: Annellated 1,3,4,2-Triazaphospholenes-Simple Modular Synthesis and a First Exploration of Ligand Properties
Source: Molecules. 2022 Jul 25;27(15):4747. doi: 10.3390/molecules27154747 (PMC9330784; doi:10.3390/molecules27154747)
Supplement: Supplementary file 1 [file molecules-27-04747-s001.zip]

Archive with 1 entries (1 files):
- molecules-1838163-supplementary.pdf
